# Supplementary material for: Tissue‐Specific Effects of Dietary Protein on Cellular Senescence Are Mediated by Branched‐Chain Amino Acids
Source: Aging Cell. 2025 Jul 28;24(10):e70176. doi: 10.1111/acel.70176 (PMC12507398; doi:10.1111/acel.70176)
Supplement: Supplementary file 1 — Data S1. Raw values for all graphs. [file ACEL-24-e70176-s005.xlsx]

## Sheet: 1B
Diet	Animal	p16
LP	1R	76.7242
	1N	95.3532
	2N	93.7026
	3R	79.2535
	3N	108.824
	4R	86.2377
	4N	125.588
	5N	134.317
CP	6R	135.199
	7R	103.742
	7N	113.694
	8R	161.582
	8N	274.546
	9R	192.41
	10R	401.456
	10N	112.343
CP-BR	11R	79.9122
	11N	74.0694
	12R	98.3424
	12N	71.8502
	13R	28.004
	13N	69.4697
	15R	90.4977
	15N	105.139
HP	16R	128.751
	16N	189.462
	17R	98.2102
	17N	129.998
	18R	166.33
	19R	102.13
	20R	119.186
	20N	120.515
HP-BR	21R	83.0141
	21N	105.277
	22R	97.3156
	22N	136.601
	23R	101.943
	23N	74.3765
	25R	110.531
	25N	80.1763

## Sheet: 1C
Diet	Animal	p21
LP	1R	187.412
	1N	169.879
	2N	82.0015
	3R	152.322
	3N	120.928
	4R	53.3729
	4N	0.0511523
	5N	34.0335
CP	6R	128.896
	7R	106.244
	7N	103.627
	8R	45.7673
	8N	28.3547
	9R	26.666
	10R	40.3299
	10N	80.5605
CP-BR	11R	128.522
	11N	75.2858
	12R	36.7244
	12N	34.0949
	13R	51.9974
	13N	25.1268
	15R	98.6307
	15N	33.0687
HP	16R	78.91
	16N	43.3582
	17R	53.447
	17N	51.0516
	18R	42.4481
	19R	32.675
	20R	148.423
	20N	177.231
HP-BR	21R	101.294
	21N	96.3391
	22R	62.8907
	22N	23.3671
	23R	24.013
	23N	116.789
	25R	183.403
	25N	108.348

## Sheet: 1D
Diet	Animal	SABgal
LP	1N	0.053333
	1R	0.045333
	2R	0.041667
	2N	0.036333
	4N	0.051
	4R	0.062333
	5N	0.071333
	5R	0.11
CP	6N	0.321667
	6R	0.096333
	7N	0.198667
	7R	0.180333
	8R	0.375667
	8N	0.173
	9R	0.318
	10N	0.275333
	10R	0.336667
CP-BR	11R	0.099333
	15N	0.079667
	14R	0.082333
	14N	0.093
	13R	0.074667
	13N	0.077333
	12R	0.081667
	12N	0.047667
HP	20R
	20N	0.385667
	19R	0.19
	19N	0.436667
	18R	0.151667
	18N	0.265667
	17R	0.154667
	16R	0.675
	16N	0.152
HP-BR	25R	0.277667
	25N	0.166667
	21R	0.214667
	24R	0.121667
	24N	0.059
	23R	0.186667
	22R	0.102333
	22N	0.172333
	21N	0.089

## Sheet: 1E
Diet	Animal	Il1a
LP	1R	146.814
	1N	40.0094
	2N	55.9127
	3R	135.899
	3N	73.7013
	4R	116.87
	4N	110.956
	5N	119.837
CP	6R	195.564
	7R	127.768
	7N	150.38
	8R	61.7159
	8N	159.998
	9R	113.028
	10R	187.371
	10N	101.454
CP-BR	11R	71.1602
	11N	85.1502
	12R	69.4619
	12N	35.1602
	13R	67.8949
	13N	44.4378
	15R	66.0573
	15N	166.569421*
HP	16R	229.72
	16N	227.71
	17R	93.9093
	17N	367.085
	18R	136.298
	19R	188.115
	20R	316.983
	20N	232.681
HP-BR	21R	89.8094
	21N	163.547
	22R	116.587
	22N	192.983
	23R	92.8456
	23N	66.8305
	25R	280.588
	25N	317.867

## Sheet: 1F
Diet	Animal	Il6
LP	1R	26.5875
	1N	147.201
	2N	202.99
	3R	50.4944
	3N	83.5544
	4R	40.4946
	4N	33.9085
	5N	214.769
CP	6R	153.143
	7R	73.8187
	7N	269.346
	8R	324.97
	8N	291.61
	9R	215.091
	10R	302.673
	10N	136.462
CP-BR	11R	15.4097
	11N	72.081
	12R	51.1624
	12N	46.9814
	13R	40.8853
	13N	95.9342
	15R	123.185
	15N	455.9155692*
HP	16R	54.8327
	16N	232.802
	17R	82.2076
	17N	320.354
	18R	171.475
	19R	154.657
	20R	332.457
	20N	294.913
HP-BR	21R	102.815
	21N	269.72
	22R	146.219
	22N	239.8
	23R	135.593
	23N	196.992
	25R	54.688
	25N	278.462

## Sheet: 1G
Diet	Animal	Avg Protein kcal / g bw	Avg BCAA kcal/g bw	p16	p21	Il1a	Il1b	Il6	Pai1	Ccl2	Cxcl1
LP*	1R	0.0401341	0.00683149	76.7242	187.412	146.814	98.9429	26.5875	95.9451	145.231	111.625
LP*	1N	0.045705	0.00778	95.3532	169.879	40.0094	116.42	147.201	60.5789	58.1597	55.7162
LP*	2N	0.045729	0.007784	93.7026	82.0015	55.9127	72.1235	202.99	143.387	79.904	69.8265
LP*	3R	0.045702	0.007779	79.2535	152.322	135.899	109.977	50.4944	71.9459	172.362	74.3596
LP*	3N	0.04122	0.007016	108.824	120.928	73.7013	93.2309	83.5544	158.156	74.6469	133.382
LP*	4R	0.041152	0.007005	86.2377	53.3729	116.87	87.5686	40.4946	51.5202	96.2742	128.789
LP*	4N	0.040974	0.006975	125.588	0.051152	110.956	143.019	33.9085	124.62	73.4223	126.301
LP*	5N	0.048274	0.008217	134.317	34.0335	119.837	78.7189	214.769	84.8468	137.297	100.897
CP	6R	0.090449	0.015393	135.199	128.896	195.564	164.481	153.143	1017.52	140.372	92.6103
CP	7R	0.090621	0.015422	103.742	106.244	127.768	119.749	73.8187	198.262	86.4929	128.972
CP	7N	0.102336	0.017416	113.694	103.627	150.38	164.824	269.346	188.233	142.514	94.066
CP	8R	0.092583	0.015756	161.582	45.7673	61.7159	145.837	324.97	182.939	110.905	117.022
CP	8N	0.092674	0.015772	274.546	28.3547	159.998	77.2841	291.61	657.408	73.2981	86.7608
CP	9R	0.100228	0.017057	192.41	26.666	113.028	134.388	215.091	231.823	139.577	108.147
CP	10R	0.097369	0.016571	401.456	40.3299	187.371	159.356	302.673	422.531	92.1067	97.6679
CP	10N	0.089894	0.015299	112.343	80.5605	101.454	106.931	136.462	259.596	28.4645	88.7332
CP-BR	11R	0.134012	0.007614	79.9122	128.522	71.1602	118.235	15.4097	270.687	46.8133	41.2972
CP-BR	11N	0.120384	0.00684	74.0694	75.2858	85.1502	79.8007	72.081	98.4417	58.3827	27.1797
CP-BR	12R	0.126817	0.007205	98.3424	36.7244	69.4619	91.0646	51.1624	162.673	87.3545	103.424
CP-BR	12N	0.134865	0.007663	71.8502	34.0949	35.1602	93.4166	46.9814	166.477	168.095	88.8758
CP-BR	13R	0.11768	0.006686	28.004	51.9974	67.8949	162.676	40.8853	35.1689	45.9798	138.133
CP-BR	13N	0.115085	0.006539	69.4697	25.1268	44.4378	58.7244	95.9342	403.663	41.1407	95.6485
CP-BR	15R	0.116254	0.006605	90.4977	98.6307	66.0573	93.7322	123.185	256.803	92.3621	29.824
CP-BR	15N	0.110825	0.006297	105.139	33.0687	166.569421*	84.7961	455.9155692*	223.115	138.918	87.527
HP*	16R	0.170922	0.029088	128.751	78.91	229.72	169.597	54.8327	233.081	76.5493	45.4467
HP*	16N	0.134922	0.022962	189.462	43.3582	227.71	110.659	232.802	1798.14	93.5418	58.3966
HP*	17R	0.150724	0.025651	98.2102	53.447	93.9093	198.673	82.2076	333.516	136.948	63.3069
HP*	17N	0.150326	0.025583	129.998	51.0516	367.085	157.111	320.354	342.912	61.8294	150.852
HP*	18R	0.153944	0.026199	166.33	42.4481	136.298	96.5154	171.475	199.585	86.7272	77.317
HP*	19R	0.142531	0.024257	102.13	32.675	188.115	124.493	154.657	154.118	109.098	458.262
HP*	20R	0.145157	0.024704	119.186	148.423	316.983	237.477	332.457	303.055	88.2595	133.237
HP*	20N	0.154648	0.026319	120.515	177.231	232.681	88.5856	294.913	563.138	38.484	46.191
HPBR*	21R	0.20745	0.007246	83.0141	101.293	89.8094	61.7521	102.815	168.112	58.3167	48.0954
HPBR*	21N	0.207363	0.007243	105.277	96.3391	163.547	76.7103	269.72	226.477	34.0627	28.5844
HPBR*	22R	0.198121	0.00692	97.3156	62.8907	116.587	80.5383	146.219	339.033	240.692	47.5388
HPBR*	22N	0.199412	0.006965	136.601	23.3671	192.983	166.995	239.8	177.982	63.7899	43.8823
HPBR*	23R	0.199942	0.006984	101.943	24.013	92.8456	94.2248	135.593	322.593	67.2696	47.6473
HPBR*	23N	0.214395	0.007489	74.3765	116.789	66.8305	134.568	196.992	210.934	73.7325	42.2641
HPBR*	25R	0.183173	0.006398	110.531	183.403	280.588	300.735	54.688	406.59	373.827	56.0632
HPBR*	25N	0.178272	0.006227	80.1763	108.348	317.867	260.024	278.462	584.512	130.241	87.6517

## Sheet: 1H
	CP						CP-BR
p16	23.1262	34.2529	63.151	89.972	181.785	207.713	6.62038	14.1853	18.3699	4.27358	16.0295	1.19209	1.86464
p21	37.1415	14.2727	116.654	154.698	46.6337	230.601	34.5153	64.873	63.8483	32.6448	88.659	45.1071	65.9566
Il1a	55.198	155.73	49.071	26.8643	219.136	94.0011	57.2149	90.7251	127.008	67.5993	142.993	76.3313	39.6088
Il1b	137.278	37.6395	153.42	93.2956	38.3871	139.981	13.8411	54.0158	60.6733	30.0933	24.6335	67.1362	26.8694
Il6	122.193	99.4369	136.56	83.0433	34.1687	124.599	12.3201	48.08	54.0059	26.7863	39.297	59.7586	23.9167
Pai1	39.0295	100.623	36.6995	35.7212	204.877	183.049	29.5082	40.4918	41.5139	49.0768	41.6204	25.0848	16.7148
Ccl2	76.9082	60.3126	194.078	43.7874	42.1855	182.728	79.7876	83.9405	107.097	17.3768	91.2676	81.2985	72.6052
Cxcl1	63.9455	62.9366	51.1385	108.872	139.225	173.882	200.326	77.4718	34.2856	52.6091	116.99	188.674	46.8359

## Sheet: 1I
	WD								WD-BR
p16	98.7064	258.348	156.973	37.9524	34.6162	50.4651	43.9498	118.989	8.73847	24.0907	20.8633	41.6201	24.3782	11.1641	47.7237	40.8248
p21	134.101	28.0583	193.293	64.4477	77.274	186.631	27.7883	88.4069	13.2799	9.05895	5.77381	17.3998	5.38671	10.7421	10.3199	13.6314
IL1a	134.405	73.8437	198.316	76.968	72.8536	102.521	86.8102	54.2827	23.5337	34.6536	17.3066	36.9398	18.9208	6.35856	12.1415
IL1b	127.875	42.0623	193.814	137.597	103.112	96.1749	17.9532	81.4113	113.211	171.396	68.4332	204.211	57.6597	22.4822	77.7971	123.902
IL6	53.1515		13.168	51.8375	29.0301	11.6213	235.056	306.136	0.879868	23.3758	25.4382	66.7654		32.9	108.547	1.41482
Pai1	211.516	30.3382	135.213	153.75	45.3686	78.3734	47.6045	97.8353	50.7159	51.5975	59.8642		25.0002	27.966	52.5644	50.7885
Ccl2	148.244	41.0728	170.809	98.394	57.6499	102.488	50.659	130.683	78.938	120.457	51.5161	136.779	17.6036	24.4924	55.9372	43.5408
Cxcl1	121.71	31.5871	137.061	78.3274	100.707	126.869	13.8711	189.867	87.3699	74.1131	40.7582	123.79	34.1842	14.838	11.2391	82.7493

## Sheet: 2B
Diet	LP					CP					CP-BR					HP					HPBR
Animal	33R	33LL	39	49RR	50L	34RR	34L	40	51RL	51L	35RL	36RR	41	52LL	52R	37L	37LL	42	53RL	53LL	38RL	38RRL	43	54LL	54RRL
Flux	1920000	2860000	1730000	1910000	2190000	1700000	1780000	1650000	1680000	1630000	2110000	1850000	2260000	3640000	2360000	1410000	2040000	1900000	1340000	1320000	1650000	1700000	1850000	2890000	1940000

## Sheet: 2C
Diet	Animal	Protein (kcal/ gBW)	Flux
LP	33R	0.03485	1920000
	33LL	0.03436	2860000
	39	0.0383	1730000
	49RR	0.04423	1910000
	50L	0.0409	2190000
CP	34RR	0.1029	1700000
	34L	0.09653	1780000
	40	0.07581	1650000
	51RL	0.07456	1680000
	51L	0.08232	1630000
CP-BR	35RL	0.1343	2110000
	36RR	0.1311	1850000
	41	0.1283	2260000
	52LL	0.1004	3640000
	52R	0.1188	2360000
HP	37L	0.1524	1410000
	37LL	0.1713	2040000
	42	0.1485	1900000
	53RL	0.1507	1340000
	53LL	0.1558	1320000
HPBR	38RL	0.1604	1650000
	38RRL	0.1692	1700000
	43	0.1447	1850000
	54LL	0.1697	2890000
	54RRL	0.1706	1940000

[truncated: 126 more sheets: 2D, 2E, 2F, 2G, 2H, 2I, 2J, 2K, 3B, 3C, 3D, 3F, 4B, 4C, 4D, 4E, 4F, 4H, 4I-J, 4K-L …]
