# Supplementary material for: Tissue‐Specific Effects of Dietary Protein on Cellular Senescence Are Mediated by Branched‐Chain Amino Acids
Source: Aging Cell. 2025 Jul 28;24(10):e70176. doi: 10.1111/acel.70176 (PMC12507398; doi:10.1111/acel.70176)
Supplement: Supplementary file 5 — Table S1. Experimental Diets. The composition and calorie content of the experimental diets used in this study. Table S2. qRT‐PCR primer sequences. Forward and reverse primer sequences for qRT‐PCR. Table S3. Interaction, gene effect and diet effect in the liver, iWAT, eWAT, and BAT on senescence gene expression. Values between indicated groups represent the p‐value from a two‐way ANOVA; *p < 0.05, Sidak’s test post 2‐way ANOVA. n = 5–8 mice/group. Table S4. Multiple linear regression analysis values from iWAT, eWAT and BAT. Multiple Linear Regression (MLR) analysis p‐value for the contribution of protein versus BCAAs in three adipose depots. n = 5–8 mice/group. Table S5. Cell culture media composition. Cell culture media components and their catalog numbers. [file ACEL-24-e70176-s002.xlsx]

## Sheet: S Table 1
Amino Acid Defined Diets	Low amino acid	Control amino acid	Low BCAA	High protein	High protein, Low BCAA	Low Leucine	Low Isoleucine	Low Valine	Western diet, control amino acid	Western diet, Low BCAA
Diet Names	LP	CTL	C-BR	HP	HPBR	Leu-R	Ile-R	Val-R	WD	WD-BR
Teklad Diet name	7% Protein	21% Protein	BCAA 2/3 Adj, 21% Protein	36% Protein	36% protein, BCAA reduced	Leu 2/3 Adj, 21% Protein	Ile 2/3 Adj, 21% Protein	Val 2/3 Adj, 21% Protein	AA Adj Calories, 21% Milkfat, 0.2% Chol	BCAA 2/3 Adj, 42% Fat, 21% Protein
Teklad Diet number	TD.140712	TD.140711	TD.150662	TD. 220097	TD. 220098	TD.160736	TD.160734	TD.160735	TD.160186	TD.160188
Color	Blue	Red	Orange	Green	Orange	Green	Orange	Green	Aqua	Black
Formula	g/kg	g/kg	g/kg	g/kg	g/kg	g/kg	g/kg	g/kg	g/kg	g/kg
L-Alanine	3.05	9.38	11.8183	15.33	20.063	10.8334	9.8267	9.9183	9.38	11.8183
L-Arginine	2.05	6.3	6.3	10.296	10.296	6.3	6.3	6.3	6.3	6.3
L-Asparagine	6.7	20.58	22.388	33.634	37.144	21.6577	20.9113	20.9792	20.58	22.388
L-Aspartic Acid	6.7	20.58	24.2237	33.634	40.707	22.7518	21.2475	21.3844	20.58	24.2237
L-Cystine	2.34	7.2	7.2	11.767	11.767	7.2	7.2	7.2	7.2	7.2
L-Glutamic Acid	9.43	28.97	32.9963	47.347	55.162	31.37	29.7077	29.859	28.97	32.9963
L-Glutamine	11	33.77	35.7873	55.192	59.108	34.9725	34.1395	34.2154	33.77	35.7873
Glycine	0.96	2.96	5.0141	4.838	8.825	4.1844	3.3363	3.4135	2.96	5.0141
L-Histidine HCl, monohydrate	1.5	4.6	4.6	7.518	7.518	4.6	4.6	4.6	4.6	4.6
L-Isoleucine	2.54	7.8	2.54	12.748	2.54	7.8	2.54	7.8	7.8	2.54
L-Leucine	8.27	25.4	8.27	41.512	8.27	8.27	25.4	25.4	25.4	8.27
L-Lysine HCl	6.64	20.38	20.38	33.308	33.308	20.38	20.38	20.38	20.38	20.38
L-Methionine	2.18	6.7	6.7	10.95	10.95	6.7	6.7	6.7	6.7	6.7
L-Phenylalanine	2.15	6.6	6.6	10.787	10.787	6.6	6.6	6.6	6.6	6.6
L-Proline	2.41	7.41	10.5596	12.111	18.224	9.2874	7.987	8.1054	7.41	10.5596
L-Serine	2.41	7.41	10.2855	12.111	17.692	9.124	7.9368	8.0448	7.41	10.2855
L-Threonine	3.16	9.7	9.7	15.853	15.853	9.7	9.7	9.7	9.7	9.7
L-Tryptophan	1.1	3.4	3.4	5.557	5.557	3.4	3.4	3.4	3.4	3.4
L-Tyrosine	2.25	6.9	6.9	11.277	11.277	6.9	6.9	6.9	6.9	6.9
L-Valine	2.735	8.4	2.735	13.729	2.735	8.4	8.4	2.74	8.4	2.735
Sucrose	291.248	291.248	291.248	214.867	214.867	291.248	291.248	291.248	341.46	341.46
Corn Starch	232.433	150	153.021	110.661	116.519	152.004	150.614	150.4	49.63	52.6511
Maltodextrin	232.433	150	153.021	110.661	116.519	152.004	150.614	150.4	49.63	52.6511
Corn Oil	52	52	52	52	52	52	52	52	210	210
Olive Oil	29	29	29	29	29	29	29	29	1.5	1.5
Cellulose	30	30	30	30	30	30	30	30	50	50
Mineral Mix, AIN-93M-MX (94049)	35	35	35	35	35	35	35	35	35	35
Calcium Phosphate Ca(H2PO4)2 · H2O	8.2	8.2	8.2	8.2	8.2	8.2	8.2	8.2	8.2	8.2
Vitamin Mix, Teklad (40060)	10	10	10	10	10	10	10	10	10	10
TBHQ, antioxidant	0.012	0.012	0.012	0.012	0.012	0.012	0.012	0.012	0.04	0.04
Food Coloring	0.1	0.1	0.1	0.1	0.1	0.1	0.1	0.1	0.1	0.1
% kcal from
Protein (based on N x 6.25)	7.1	22	21.9	36.4	36	21.9	22	22	20.7	20.2
Carbohydrates	74.4	59.4	59.6	44.7	45.3	59.5	59.4	59.4	38.5	39
Fat	18.5	18.6	18.5	18.9	18.7	18.6	18.6	18.6	40.9	40.9
Kcal/g	3.9	3.9	3.9	3.9	3.9	3.9	3.9	3.9	4.6	4.6

## Sheet: S Table 2
Gene	Forward Sequence	Reverse Sequence	Reference (PMID)
Actb	GATGTATGAAGGCTTTGGTC	TGTGCACTTTTATTGGTCTC	31981461
Cdkn2a (p16Ink4a)	CCCAACGCCCCGAACT	GCAGAAGAGCTGCTACGTGAA	31981461
CDKN1a; variant 2 (p21Cip1)	TTGCCAGCAGAATAAAAGGTG	TTTGCTCCTGTGCGGAAC	34035185
Il1α	TGCAGTCCATAACCCATGATC	ACAAACTTCTGCCTGACGAG	29996095
Il1β	TCCTGTGTGATGAAAGACGGCAC	GTGCTGATGTACCAGTTGGGGAAC	31981461
Il6	CTGGGAAATCGTGGAAT	CCAGTTTGGTAGCATCCATC	31981461
Cxcl1	GACTCCAGCCACACTCCAAC	TGACAGCGCAGCTCATTG	34908245
Ccl2	CATCCACGTGTTGGCTCA	GATCATCTTGCTGGTGAATGAGT	34908245
Pai1	TTCCTCTCTTTTCATTATGCACTG	CATTTGGGGCCCTATGGTA	34908245
Fgf21	ATCAGGGAGGATGGAACAGTGG	AGCTCCATCTGGCTGTTGGCAA	30318340
Ucp1	GCATTCAGAGGCAAATCAGC	GCCACACCTCCAGTCATTAAG	33887198
Bmp8b	TCCACCAACCACGCCACTAT	CAGTAGGCACACAGCACACCT	22579288
Ckb	GCC TCA CTC AGA TCG AAA CTC	GGC ATG TGA GGA TGT AGC CC	33597756
Cidea	GAATAGCCAGAGTCACCTTCG	AGCAGATTCCTTAACACGGC	33887198
Pgc1a	GAAAGGGCCAAACAGAGAGA	GTAAATCACACGGCGCTCTT	27438137
Elovl3	ATG CAA CCC TAT GAC TTC GAG	ACG ATG AGC AAC AGA TAG ACG	33887198
Gstp1	TGGAAGGAGGAGGTGGTTACCA	GGTAAAGGGTGAGGTCTCCATC	38169591
Sod1	GGTGAACCAGTTGTGTTGTCAGG	ATGAGGTCCTGCACTGGTACAG	33578912
Myc	TCGCTGCTGTCCTCCGAGTCC	GGTTTGCCTCTTCTCCACAGAC	37607012
Kras	GGAGTACAGTGCAATGAGGGAC	CCAGGACCATAGGCACATCTTC	34555356
Sdha	GAGATACGCACCTGTTGCCAAG	GGTAGACGTGATCTTTCTCAGGG	36346745
Cyc1	CCATCTACACAGAAGTCTTGGAG	GCGTTTTCGATGGTCATGCTCTG	39579983
Atgl	5' ATATCCCACTTTAGCTCCAAGG 3'	5' CAAGTTGTCTGAAATGCCGC 3'	31680950
Lipe	5' CTGAGATTGAGGTGCTGTCG 3'	5' CAAGGGAGGTGAGATGGTAAC 3'	31199920
Ppara	AACATCGAGTGTCGAATATGTGG	CCGAATAGTTCGCCGAAAGAA	32577122
Atp5ai	TGGTGAAGAGACTGACGGATGC	TCAAAGCGTGCTTGCCGTTGTC	39703460

## Sheet: S Table 3
Tissue	Group Comparisons		Interaction		Gene Effect		Diet Effect
			p-value	Significant?	p-value	Significant?	p-value	Significant?
Liver	LP	CTL	p<0.0001	Yes	p<0.0001	Yes	p<0.0001	Yes
	LP	C-BR	p=0.0002	Yes	p=0.0002	Yes	p=0.3936	No
	LP	HP	p=0.0004	Yes	p=0.0004	Yes	p<0.0001	Yes
	LP	HPBR	p<0.0001	Yes	p<0.0001	Yes	p=0.0007	Yes
	CTL	C-BR	p=0.1005	No	p<0.0001	Yes	p<0.0001	Yes
	CTL	HP	p=0.5369	No	p<0.0001	Yes	p=0.6283	No
	CTL	HPBR	p=0.4722	No	p<0.0001	Yes	p=0.3738	No
	C-BR	HP	p=0.0998	No	p<0.0001	Yes	p<0.0001	Yes
	C-BR	HPBR	p=0.2195	No	p<0.0001	Yes	p=0.0002	Yes
	HP	HPBR	p=0.7050	No	p<0.0001	Yes	p=0.1881	No
iWAT	LP	CTL	p=0.0781	No	p=0.0781	No	p=0.0781	No
	LP	C-BR	p=0.4356	No	p=0.4356	No	p=0.6545	No
	LP	HP	p=0.4943	No	p=0.4943	No	p<0.0001	Yes
	LP	HPBR	p=0.8692	No	p=0.8692	No	p=0.0002	Yes
	CTL	C-BR	p=0.0210	Yes	p<0.0001	Yes	p=0.1254	No
	CTL	HP	p=0.3093	No	p<0.0001	Yes	p<0.0001	Yes
	CTL	HPBR	p<0.0001	Yes	p<0.0001	Yes	p=0.0125	Yes
	C-BR	HP	p=0.0581	No	p<0.0001	Yes	p<0.0001	Yes
	C-BR	HPBR	p=0.4035	No	p=0.0004	Yes	p=0.0001	Yes
	HP	HPBR	p=0.0076	Yes	p=0.0001	Yes	p=0.0671	No
eWAT	LP	CTL	p=0.4793	No	p=0.4793	No	p=0.0604	No
	LP	C-BR	p=0.4072	No	p=0.4072	No	p=0.7456	No
	LP	HP	p=0.2553	No	p=0.2553	No	p=0.0219	Yes
	LP	HPBR	p=0.0043	Yes	p=0.0043	Yes	p=0.9903	No
	CTL	C-BR	p=0.9906	Yes	p=0.0022	Yes	p=0.0509	No
	CTL	HP	p=0.3021	No	p<0.0001	Yes	p=0.9825	No
	CTL	HPBR	p=0.2636	No	p<0.0001	No	p=0.0603	No
	C-BR	HP	p=0.2723	No	p=0.0005	Yes	p=0.0190	Yes
	C-BR	HPBR	p=0.7673	No	p<0.0001	Yes	p=0.7555	No
	HP	HPBR	p=0.0014	Yes	p<0.0001	Yes	p=0.0216	Yes
BAT	LP	CTL	p=0.0763	No	p=0.1813	No	p=0.4901	No
	LP	C-BR	p=0.9593	No	p=0.0457	Yes	p=0.6401	No
	LP	HP	p=0.4859	No	p=0.4786	No	p=0.2617	No
	LP	HPBR	p=0.0389	No	p=0.1235	No	p=0.5219	No
	CTL	C-BR	p=0.2845	No	p=0.3875	No	p=0.9887	No
	CTL	HP	p=0.9663	No	p=0.1205	No	p=0.5498	No
	CTL	HPBR	p=0.9885	No	p=0.0029	Yes	p=0.9208	No
	C-BR	HP	p=0.4988	No	p=0.4996	No	p=0.6409	No
	C-BR	HPBR	p=0.3461	No	p=0.3310	No	p=0.9357	No
	HP	HPBR	p=0.8781	No	p=0.1544	No	p=0.5014	No

## Sheet: S Table 4
		Analysis of Variance
Tissue	Gene	Protein	Significant?	BCAAs	Significant?
iWAT	p16	p=0.0022	Yes	p=0.0461	Yes
	p21	p=0.0655	No	p=0.0351	Yes
	Pai1	p=0.0286	Yes	p=0.4896	No
	Il1α	p=0.5182	No	p=0.0132	Yes
	Il1β	p=0.7417	No	p=0.0004	Yes
	Il6	p=0.1258	No	p=0.0286	Yes
	Ccl2	p=0.4990	No	p=0.9230	No
	Cxcl1	p=0.0382	Yes	p=0.4577	No
eWAT	p16	p=0.0227	Yes	p=0.1626	No
	p21	p=0.1774	No	p=0.1534	No
	Pai1	p=0.1008	No	p=0.3143	No
	Il1α	p=0.4630	No	p=0.0437	Yes
	Il1β	p=0.8498	No	p=0.4381	No
	IL6	p=0.4128	No	p=0.8617	No
	Ccl2	p=0.7886	No	p=0.1956	No
	Cxcl1	p=0.0040	Yes	p=0.1514	No
BAT	p16	p=0.9747	No	p=0.0018	Yes
	p21	p=0.4384	No	p=0.0086	Yes
	Pai1	p=0.1576	No	p=0.2760	No
	Il1α	p=0.4181	No	p=0.6826	No
	Il1β	p=0.4418	No	p=0.6964	No
	IL6	p=0.6163	No	p=0.5283	No
	Ccl2	p=0.9178	No	p=0.1164	No
	Cxcl1	p=0.8615	No	p=0.9458	No

## Sheet: S Table 5
Amino Acids:	per 1L	Product/Catalog Number	Brand/ Company
L-Arginine	0.2 g	A5006-100G	Sigma Aldrich
L-Aspartic Acid	0.02 g	A7219-100G	Sigma Aldrich
L-Asparagine	0.05 g	A4159-100G	Sigma Aldrich
L-Cystine•HCl	0.0652 g	C7477-100G	Sigma Aldrich
L-Glutamic Acid	0.02 g	G8415-100G	Sigma Aldrich
L-Glutamine	0.3 g	G5792-100G	Sigma Aldrich
Glycine	0.01 g	G5417-100G	Sigma Aldrich
Hydroxy-L-proline	0.02 g	H5534-25G	Sigma Aldrich
L-Proline	0.02 g	P5607-100G	Sigma Aldrich
L-Serine	0.03 g	S4311-100G	Sigma Aldrich
L-Tyrosine•2Na•2H2O	0.02883 g	RES3156T-A701X	Sigma Aldrich
L-Histidine	0.015 g	H6034-100G	Sigma Aldrich
L-Isoleucine*	0.05 g	I5281-100G	Sigma Aldrich
L-Leucine*	0.05 g	L8912-100G	Sigma Aldrich
L-Lysine•HCl	0.04 g	194697	MP Biomedicals
L-Methionine	0.015 g	M5308-100G	Sigma Aldrich
L-Phenylalanine	0.015 g	P5482-100G	Sigma Aldrich
L-Threonine	0.02 g	T4071-100G	Sigma Aldrich
L-Tryptophan	0.005 g	T8941-100G	Sigma Aldrich
L-Valine*	0.02 g	V4638-100G	Sigma Aldrich
Phenol Red	0.015 g	P3532-25G	Sigma Aldrich
D-glucose	4.5 g	G7021-1KG	Sigma Aldrich
HEPES	15mM	DSH75030-250	Scientific Inc.
Sodium Pyruvate	0.0159 g	BP356-100	Fisher
Penicillin, Streptomycin; Liquid; 100mL	0.01	15140122	Gibco
Insulin-Transferrin-Selenium 1ml; 5/CS CA200-005	0.01	501015467	Fisher
Dexamethasone, 10 mM in DMSO	100nM	A13449	Thermofisher/LSG
Fetal Bovine Serum	0.1	12306C	Life Technologies
DMEM/F12 without amino acids	7.43 g	D9807-10	US Biological Life Sciences
Sodium Bicarbonate	3.7 g	NC9440399	Fisher
*Excluded in the 0% BCAA media
